# Supplementary material for: Biodegradable metals for bone fracture repair in animal models: a systematic review
Source: Regen Biomater. 2020 Dec 3;8(1):rbaa047. doi: 10.1093/rb/rbaa047 (PMC7947587; doi:10.1093/rb/rbaa047)
Supplement: rbaa047_Supplementary_Data [file rbaa047_supplementary_data.zip]

Archive with 2 entries (2 files):
- suppl_data/Reply to Reviewers Comments.docx
- suppl_data/Supplementary material .doc
